# Supplementary material for: ﻿Three new species of the genus Alluaudomyia Kieffer, 1913 (Diptera, Ceratopogonidae) from the National Park of Hainan Tropical Rainforest, China
Source: Zookeys. 2022 Jul 14;1112:199–218. doi: 10.3897/zookeys.1112.83021 (PMC9848774; doi:10.3897/zookeys.1112.83021)
Supplement: XML Treatment for Alluaudomyia flavinotum [file zookeys.1112.83021-treatment1.xml]

<!DOCTYPE tp:taxon-treatment
  PUBLIC "-//TaxonX//DTD Taxonomic Treatment Publishing DTD v0 20100105//EN" "tax-treatment-NSO.dtd">
<tp:taxon-treatment xmlns:tp="http://www.plazi.org/taxpub"><tp:treatment-meta><kwd-group><label>Taxon classification</label><kwd>
                <named-content content-type="kingdom">Animalia</named-content>
              </kwd><kwd>
                <named-content content-type="order">Diptera</named-content>
              </kwd><kwd>
                <named-content content-type="family">Ceratopogonidae</named-content>
              </kwd></kwd-group><mixed-citation publication-type="journal"><person-group><name><surname>Wu</surname><given-names>Xiaoxiang</given-names></name><name><surname>He</surname><given-names>Zehua</given-names></name><name><surname>Lin</surname><given-names>Xiaodan</given-names></name><name><surname>Deng</surname><given-names>Bin</given-names></name><name><surname>Zhai</surname><given-names>Qi</given-names></name><name><surname>Li</surname><given-names>Jiahui</given-names></name></person-group><article-title>﻿Three new species of the genus <italic><tp:taxon-name><tp:taxon-name-part taxon-name-part-type="genus" reg="Alluaudomyia">Alluaudomyia</tp:taxon-name-part></tp:taxon-name></italic> Kieffer, 1913 (<tp:taxon-name><tp:taxon-name-part taxon-name-part-type="order">Diptera</tp:taxon-name-part></tp:taxon-name>, <tp:taxon-name><tp:taxon-name-part taxon-name-part-type="family">Ceratopogonidae</tp:taxon-name-part></tp:taxon-name>) from the National Park of Hainan Tropical Rainforest, China</article-title><source>Zookeys</source><day>14</day><month>07</month><year>2022</year><volume>1112</volume><fpage>199</fpage><lpage>218</lpage><pub-id pub-id-type="doi">10.3897/zookeys.1112.83021</pub-id></mixed-citation></tp:treatment-meta><tp:nomenclature><label>﻿</label><tp:taxon-name>
              <object-id xmlns:xlink="http://www.w3.org/1999/xlink" content-type="arpha" xlink:type="simple">9C901EFF-B2A7-5794-96C3-2C845F8D66C1</object-id>
              <tp:taxon-name-part taxon-name-part-type="genus" reg="Alluaudomyia">Alluaudomyia</tp:taxon-name-part>
              <tp:taxon-name-part taxon-name-part-type="species" reg="flavinotum">flavinotum</tp:taxon-name-part>
              <object-id xmlns:xlink="http://www.w3.org/1999/xlink" content-type="zoobank" xlink:type="simple">https://zoobank.org/BF04B407-4E5C-46DA-9A63-DE834F7035A2</object-id>
            </tp:taxon-name><tp:taxon-authority>Wu &amp; Li</tp:taxon-authority><tp:taxon-status xmlns:xlink="http://www.w3.org/1999/xlink" xlink:type="simple">sp. nov.</tp:taxon-status><xref ref-type="fig" rid="F1">Figs 1</xref><xref ref-type="fig" rid="F2">, 2</xref></tp:nomenclature><tp:treatment-sec sec-type="type material" id="SECID0ECBAE"><title>Type materials.</title><p><bold><italic>Holotype</italic>.</bold> China • Hainan Island: ♀, Qiongzhong County, Limushan Town, Limushan National Forest Park: nearby stream, 186 m southeast Leige homestay, alt. 647 m, <named-content xmlns:xlink="http://www.w3.org/1999/xlink" content-type="dwc:verbatimCoordinates" xlink:type="simple"><named-content content-type="geo-json" specific-use="{&#34;type&#34;:&#34;Point&#34;,&#34;coordinates&#34;:[109.742833,19.175000]}" id="NCID0EQBAE" xlink:type="simple">19°10.50'N, 109°44.57'E</named-content></named-content>, 19.XI.2020, Xiaoxiang Wu, Bin Deng &amp; Zehua He leg., by light trap, cer1055.</p><p><bold><italic>Paratypes</italic></bold> (2♀). China • Hainan Island: 1♀, same data as holotype; cer1055-1 • 1♀, Limushan National Forest Park: nearby small hydropower station on Limuling Mountain, alt. 666 m, <named-content xmlns:xlink="http://www.w3.org/1999/xlink" content-type="dwc:verbatimCoordinates" xlink:type="simple"><named-content content-type="geo-json" specific-use="{&#34;type&#34;:&#34;Point&#34;,&#34;coordinates&#34;:[109.743000,19.174333]}" id="NCID0E6BAE" xlink:type="simple">19°10.46'N, 109°44.58'E</named-content></named-content>, 19.XI.2020, Xiaoxiang Wu, Bin Deng &amp; Zehua He leg., by light trap, cer1056.</p></tp:treatment-sec><tp:treatment-sec sec-type="diagnosis" id="SECID0EECAE"><title>Diagnosis.</title><p>This species belongs to the <italic><tp:taxon-name><tp:taxon-name-part taxon-name-part-type="genus" reg="Alluaudomyia"/><tp:taxon-name-part taxon-name-part-type="species" reg="maculipennis">maculipennis</tp:taxon-name-part></tp:taxon-name></italic> group based on the wing with dark spots proximad of r-m crossvein and at the apex of vein R<sub>3</sub>, with dark streaks at the distal portion of longitudinal veins instead of spots, and a single spermatheca without diverticulum. This species can easily be distinguished from all other <italic><tp:taxon-name><tp:taxon-name-part taxon-name-part-type="genus" reg="Alluaudomyia">Alluaudomyia</tp:taxon-name-part></tp:taxon-name></italic> species by the coloration of the scutum, which is yellow and yellowish, without dark pigmentation, except for a dark longitudinal stripe at the base. In addition, its wing’s color pattern, with dark streaks on the distal portion of longitudinal veins and with five dark spots all covering the veins but no spots in cells, is also very diagnostic.</p></tp:treatment-sec><tp:treatment-sec sec-type="description" id="SECID0E4CAE"><title>Description.</title><p><bold>Female.</bold> Habitus (Fig. <xref ref-type="fig" rid="F1">1A</xref>) 1.28–1.42 mm (1.38, <italic>n</italic> = 3) in length.</p><fig id="F1" position="float" orientation="portrait"><object-id xmlns:xlink="http://www.w3.org/1999/xlink" content-type="doi" xlink:type="simple">10.3897/zookeys.1112.83021.figure1</object-id><object-id xmlns:xlink="http://www.w3.org/1999/xlink" content-type="arpha" xlink:type="simple">993D0952-A49E-5B9B-8ACF-CDEF9E26193A</object-id><label>Figure 1.</label><caption><p><italic><tp:taxon-name><tp:taxon-name-part taxon-name-part-type="genus" reg="Alluaudomyia">Alluaudomyia</tp:taxon-name-part><tp:taxon-name-part taxon-name-part-type="species" reg="flavinotum">flavinotum</tp:taxon-name-part></tp:taxon-name></italic> Wu &amp; Li, sp. nov. <bold>A</bold> female, habitus in lateral view <bold>B</bold> thorax, dorsal view <bold>C</bold> head, dorsal view <bold>D</bold> maxillary palpi. Scale bars: 200 μm (<bold>A, B</bold>); 50 μm (<bold>C, D</bold>).</p></caption><graphic xmlns:xlink="http://www.w3.org/1999/xlink" xlink:href="zookeys-1112-199_article-83021__-g001.jpg" position="float" orientation="portrait" xlink:type="simple" id="oo_715153.jpg"><uri content-type="original_file" xlink:type="simple">https://binary.pensoft.net/fig/715153</uri></graphic></fig><p><bold><italic>Head</italic></bold> brown, except for the vertex yellowish-white, P/H 0.55–0.65 (0.61, <italic>n</italic> = 3). Eyes contiguous, bare. Antenna (Fig. <xref ref-type="fig" rid="F1">1C</xref>) brown with pedicel darker, flagellomeres 1–8 vasiform, pale at the base, distal 5 flagellomeres not considerably longer than basal flagellomeres, flagellum length 0.58–0.62 mm (0.60, <italic>n</italic> = 3), AR 0.74–0.81 (0.78, <italic>n</italic> = 3). Clypeus (Fig. <xref ref-type="fig" rid="F1">1D</xref>) brown with 3 pairs of setae. Palpus (Fig. <xref ref-type="fig" rid="F1">1D</xref>) brown with segments 1 and 2 slightly paler; third segment with a small, round, subapical pit, lengths 23–29 μm (26, <italic>n</italic> = 3), PR<sub>III</sub> 1.61–1.85 (1.70, <italic>n</italic> = 3). Mandible with 13–15 teeth.</p><p><bold><italic>Thorax</italic></bold> generally yellow with dorsum lighter yellow, dark brown ventrally. Scutum (Fig. <xref ref-type="fig" rid="F1">1B</xref>) yellow except for anterolateral and central area light yellow, suture dark in basal half. Scutellum yellowish with dark medial marking, with 2 large setae. Postscutellum dark brown with anterolateral area yellowish.</p><p><bold><italic>Wings</italic></bold> (Fig. <xref ref-type="fig" rid="F2">2D</xref>) pale with indistinct veins; five distinct dark spots cover the apex of cell r<sub>2</sub>, r-m crossvein, the midpoint of vein R<sub>3</sub> and M<sub>2</sub>, and apical vein A; short dark streak covers veins M<sub>1</sub>, M<sub>2</sub>, CuA, and M<sub>4</sub> subapically and base of vein M<sub>4</sub>; macrotrichia present along the radial vein, margin and apical 1/3 of the wing membrane; wing length 1.09–1.20 mm (1.13, <italic>n</italic> = 3), width 0.48–0.52 mm (0.49, <italic>n</italic> = 3), CR 0.64–0.66 (0.65, <italic>n</italic> = 3). Halter pale.</p><fig id="F2" position="float" orientation="portrait"><object-id xmlns:xlink="http://www.w3.org/1999/xlink" content-type="doi" xlink:type="simple">10.3897/zookeys.1112.83021.figure2</object-id><object-id xmlns:xlink="http://www.w3.org/1999/xlink" content-type="arpha" xlink:type="simple">263AE6C0-CA12-50C3-B1B7-919BECF4467D</object-id><label>Figure 2.</label><caption><p><italic><tp:taxon-name><tp:taxon-name-part taxon-name-part-type="genus" reg="Alluaudomyia">Alluaudomyia</tp:taxon-name-part><tp:taxon-name-part taxon-name-part-type="species" reg="flavinotum">flavinotum</tp:taxon-name-part></tp:taxon-name></italic> Wu &amp; Li, sp. nov. <bold>A</bold> thorax, lateral view <bold>B</bold> hind legs <bold>C</bold> midfemora <bold>D</bold> wing <bold>E</bold> sternite 8 <bold>F</bold> spermatheca. Scale bars: 500 μm (<bold>A</bold>); 200 μm (<bold>B–D</bold>); 50 μm (<bold>E, F</bold>).</p></caption><graphic xmlns:xlink="http://www.w3.org/1999/xlink" xlink:href="zookeys-1112-199_article-83021__-g002.jpg" position="float" orientation="portrait" xlink:type="simple" id="oo_715154.jpg"><uri content-type="original_file" xlink:type="simple">https://binary.pensoft.net/fig/715154</uri></graphic></fig><p><bold><italic>Legs</italic></bold> (Fig. <xref ref-type="fig" rid="F2">2A</xref>) bicolorous. Coxae and trochanters all brown; forefemur brown with a broad subapical pale ring, mid- and hind femur pale each with a dark apical ring; fore- and midtibiae dark brown at both ends, and broadly brown at middle in foretibia; hind tibia dark brown at distal end, and brown at middle; some specimens with an enlarged dark area at base of midfemur (Fig. <xref ref-type="fig" rid="F2">2C</xref>) and central area of hind femur and tibia (Fig. <xref ref-type="fig" rid="F2">2B</xref>); tarsi pale except for hind tarsomere 1 brown, fore- and midtarsomere 1 narrowly brown at the basal end. Hind tibial comb with 6–8 spines. Claws unequal for all legs, fore- and midclaws more slender. Tarsal ratio of foreleg TR<sub>I</sub> 2.17–2.30 (2.23, <italic>n</italic> = 3), of midleg TR<sub>II</sub> 2.97–3.13 (3.06, <italic>n</italic> = 3), of hind leg TR<sub>III</sub> 2.96–3.16 (3.00, <italic>n</italic> = 3).</p><p><bold><italic>Abdomen</italic></bold> pale yellow. Sternite 8 (Fig. <xref ref-type="fig" rid="F2">2E</xref>) as long as broad, lateral margin strongly sclerotized, posterior margin separated medially forming two acute angles, with spike-like process at middle. Sternite 9 dark laterally. Single spermatheca (Fig. <xref ref-type="fig" rid="F2">2F</xref>) dark brown, round, measuring 67–76 μm (72, <italic>n</italic> = 3) by 66–75 μm (72, <italic>n</italic> = 3), neck absent.</p><p><bold>Male.</bold> Unknown.</p></tp:treatment-sec><tp:treatment-sec sec-type="etymology" id="SECID0EYJAE"><title>Etymology.</title><p>The name <italic>flavinotum</italic> refers to the yellow-colored scutum and scutellum.</p></tp:treatment-sec><tp:treatment-sec sec-type="distribution" id="SECID0EAKAE"><title>Distribution.</title><p>China: Hainan Island: Qiongzhong County (Fig. <xref ref-type="fig" rid="F9">9</xref>).</p></tp:treatment-sec><tp:treatment-sec sec-type="remarks" id="SECID0EKKAE"><title>Remarks.</title><p>The <italic><tp:taxon-name><tp:taxon-name-part taxon-name-part-type="genus" reg="Alluaudomyia"/><tp:taxon-name-part taxon-name-part-type="species" reg="maculipennis">maculipennis</tp:taxon-name-part></tp:taxon-name></italic> group of China has been well studied, with 16 described species, and treated in the monographic work of <xref ref-type="bibr" rid="B26">Yu et al. (2005)</xref>. Three new species were reported from China since that publication, including <italic><tp:taxon-name><tp:taxon-name-part taxon-name-part-type="genus" reg="Alluaudomyia">A.</tp:taxon-name-part><tp:taxon-name-part taxon-name-part-type="species" reg="haiyingi">haiyingi</tp:taxon-name-part></tp:taxon-name></italic> Liu, Liu &amp; Yu, 2011, <italic><tp:taxon-name><tp:taxon-name-part taxon-name-part-type="genus" reg="Alluaudomyia">A.</tp:taxon-name-part><tp:taxon-name-part taxon-name-part-type="species" reg="duchangensis">duchangensis</tp:taxon-name-part></tp:taxon-name></italic> Liu &amp; Yu, 2021, and <italic><tp:taxon-name><tp:taxon-name-part taxon-name-part-type="genus" reg="Alluaudomyia">A.</tp:taxon-name-part><tp:taxon-name-part taxon-name-part-type="species" reg="ruijinensis">ruijinensis</tp:taxon-name-part></tp:taxon-name></italic> Liu, Liu &amp; Chen, 2021 (<xref ref-type="bibr" rid="B13">Liu et al. 2011</xref>, <xref ref-type="bibr" rid="B14">2021a</xref>, <xref ref-type="bibr" rid="B15">2021b</xref>). This new species runs to couplet 3 in the key to the <italic><tp:taxon-name><tp:taxon-name-part taxon-name-part-type="genus" reg="Alluaudomyia"/><tp:taxon-name-part taxon-name-part-type="species" reg="maculipennis">maculipennis</tp:taxon-name-part></tp:taxon-name></italic> group by <xref ref-type="bibr" rid="B26">Yu et al. (2005)</xref>. The new species resembles <italic><tp:taxon-name><tp:taxon-name-part taxon-name-part-type="genus" reg="Alluaudomyia">A.</tp:taxon-name-part><tp:taxon-name-part taxon-name-part-type="species" reg="lucania">lucania</tp:taxon-name-part></tp:taxon-name></italic> Lee &amp; Yu, 1997 in that couplet, differing in wing coloration pattern, which in <italic><tp:taxon-name><tp:taxon-name-part taxon-name-part-type="genus" reg="Alluaudomyia">A.</tp:taxon-name-part><tp:taxon-name-part taxon-name-part-type="species" reg="lucania">lucania</tp:taxon-name-part></tp:taxon-name></italic> lacks a dark spot on the midpoint of R<sub>3</sub>, and with dark spots covering the longitudinal veins, with dark streaks in <italic><tp:taxon-name><tp:taxon-name-part taxon-name-part-type="genus" reg="Alluaudomyia">A.</tp:taxon-name-part><tp:taxon-name-part taxon-name-part-type="species" reg="flavinotum">flavinotum</tp:taxon-name-part></tp:taxon-name></italic>. Additionally, the spermatheca of <italic><tp:taxon-name><tp:taxon-name-part taxon-name-part-type="genus" reg="Alluaudomyia">A.</tp:taxon-name-part><tp:taxon-name-part taxon-name-part-type="species" reg="lucania">lucania</tp:taxon-name-part></tp:taxon-name></italic> has an obvious neck and the scutum is dark brown. The wing color pattern of <italic><tp:taxon-name><tp:taxon-name-part taxon-name-part-type="genus" reg="Alluaudomyia">A.</tp:taxon-name-part><tp:taxon-name-part taxon-name-part-type="species" reg="flavinotum">flavinotum</tp:taxon-name-part></tp:taxon-name></italic> also looks similar to <italic><tp:taxon-name><tp:taxon-name-part taxon-name-part-type="genus" reg="Alluaudomyia">A.</tp:taxon-name-part><tp:taxon-name-part taxon-name-part-type="species" reg="typica">typica</tp:taxon-name-part></tp:taxon-name></italic> Chaudhuri, Das Gupta &amp; Chaudhuri, 1972 from India, and <italic><tp:taxon-name><tp:taxon-name-part taxon-name-part-type="genus" reg="Alluaudomyia">A.</tp:taxon-name-part><tp:taxon-name-part taxon-name-part-type="species" reg="quinquepunctata">quinquepunctata</tp:taxon-name-part></tp:taxon-name></italic> Tokunaga, 1940 from Japan. The new species can be distinguished with <italic><tp:taxon-name><tp:taxon-name-part taxon-name-part-type="genus" reg="Alluaudomyia">A.</tp:taxon-name-part><tp:taxon-name-part taxon-name-part-type="species" reg="typica">typica</tp:taxon-name-part></tp:taxon-name></italic> by the presence of a spot on the midpoint of vein R<sub>3</sub> but with no dark spot in wing cell r<sub>3</sub>, and by the coloration of the scutum. It can be distinguished with <italic><tp:taxon-name><tp:taxon-name-part taxon-name-part-type="genus" reg="Alluaudomyia">A.</tp:taxon-name-part><tp:taxon-name-part taxon-name-part-type="species" reg="quinquepunctata">quinquepunctata</tp:taxon-name-part></tp:taxon-name></italic> by the presence dark streaks covering on the distal portion of longitudinal veins.</p></tp:treatment-sec><tp:treatment-sec><!--Section generated to contain objects referenced in tp:taxon-treatment.--><fig id="F9" position="float" orientation="portrait"><object-id xmlns:xlink="http://www.w3.org/1999/xlink" content-type="doi" xlink:type="simple">10.3897/zookeys.1112.83021.figure9</object-id><object-id xmlns:xlink="http://www.w3.org/1999/xlink" content-type="arpha" xlink:type="simple">53D00307-2FB7-58CF-A2EE-EC1141EED075</object-id><label>Figure 9.</label><caption><p>Geographical distribution of the three new species on Hainan Island. Hainan Island is also shown in the inset in the context of southern China.</p></caption><graphic xmlns:xlink="http://www.w3.org/1999/xlink" xlink:href="zookeys-1112-199_article-83021__-g009.jpg" position="float" orientation="portrait" xlink:type="simple" id="oo_715161.jpg"><uri content-type="original_file" xlink:type="simple">https://binary.pensoft.net/fig/715161</uri></graphic></fig></tp:treatment-sec><ref-list><ref id="B26"><mixed-citation xmlns:xlink="http://www.w3.org/1999/xlink" xlink:type="simple"><person-group><name name-style="western"><surname>Yu</surname><given-names>YX</given-names></name><name name-style="western"><surname>Liu</surname><given-names>JH</given-names></name><name name-style="western"><surname>Liu</surname><given-names>GP</given-names></name><name name-style="western"><surname>Hao</surname><given-names>BS</given-names></name><name name-style="western"><surname>Yan</surname><given-names>G</given-names></name><name name-style="western"><surname>Zhao</surname><given-names>TS</given-names></name></person-group> (<year>2005</year>) <source><tp:taxon-name><tp:taxon-name-part taxon-name-part-type="family">Ceratopogonidae</tp:taxon-name-part></tp:taxon-name> of China, <tp:taxon-name><tp:taxon-name-part taxon-name-part-type="class">Insecta</tp:taxon-name-part></tp:taxon-name>, <tp:taxon-name><tp:taxon-name-part taxon-name-part-type="order">Diptera</tp:taxon-name-part></tp:taxon-name>.</source><publisher-name>Military Medical Science Press</publisher-name>, <publisher-loc>Beijing</publisher-loc>, <size units="page">1699 pp</size>.</mixed-citation></ref><ref id="B13"><mixed-citation xmlns:xlink="http://www.w3.org/1999/xlink" xlink:type="simple"><person-group><name name-style="western"><surname>Liu</surname><given-names>YQ</given-names></name><name name-style="western"><surname>Liu</surname><given-names>XQ</given-names></name><name name-style="western"><surname>Yu</surname><given-names>YX</given-names></name></person-group> (<year>2011</year>) <article-title>A new species of <italic><tp:taxon-name><tp:taxon-name-part taxon-name-part-type="genus">Alluaudomyia</tp:taxon-name-part></tp:taxon-name></italic> (<tp:taxon-name><tp:taxon-name-part taxon-name-part-type="order">Diptera</tp:taxon-name-part></tp:taxon-name>: <tp:taxon-name><tp:taxon-name-part taxon-name-part-type="family">Ceratopogonidae</tp:taxon-name-part></tp:taxon-name>) from Jiangxi province, China.</article-title><source>Zhongguo Meijie Shengwuxue Ji Kongzhi Zazhi</source><volume>22</volume>(<issue>4</issue>): <fpage>364</fpage>–<lpage>365</lpage>.</mixed-citation></ref><ref id="B14"><mixed-citation xmlns:xlink="http://www.w3.org/1999/xlink" xlink:type="simple"><person-group><name name-style="western"><surname>Liu</surname><given-names>YQ</given-names></name><name name-style="western"><surname>Yu</surname><given-names>YX</given-names></name><name name-style="western"><surname>Chen</surname><given-names>HY</given-names></name></person-group> (<year>2021a</year>) <article-title>Investigation of biting midge and description of a new species of <italic><tp:taxon-name><tp:taxon-name-part taxon-name-part-type="genus">Alluaudomyia</tp:taxon-name-part></tp:taxon-name></italic> from Duchang County, Jiangxi Province.</article-title><source>Chinese Frontier Health Quarantine</source><volume>44</volume>(<issue>2</issue>): <fpage>91</fpage>–<lpage>94</lpage>. <ext-link xlink:type="simple" ext-link-type="doi" xlink:href="10.16408/j.1004-9770.2021.02.005">https://doi.org/10.16408/j.1004-9770.2021.02.005</ext-link></mixed-citation></ref><ref id="B15"><mixed-citation xmlns:xlink="http://www.w3.org/1999/xlink" xlink:type="simple"><person-group><name name-style="western"><surname>Liu</surname><given-names>YQ</given-names></name><name name-style="western"><surname>Yu</surname><given-names>YX</given-names></name><name name-style="western"><surname>Chen</surname><given-names>HY</given-names></name></person-group> (<year>2021b</year>) <article-title>The list and a new species of genus <italic><tp:taxon-name><tp:taxon-name-part taxon-name-part-type="genus">Alluaudomyia</tp:taxon-name-part></tp:taxon-name></italic> from Jiangxi Province.</article-title><source>Zhonghua Weisheng Shachong Yaoxie</source><volume>27</volume>(<issue>5</issue>): <fpage>457</fpage>–<lpage>459</lpage>. <ext-link xlink:type="simple" ext-link-type="doi" xlink:href="10.19821/j.1671-2781.2021.05.019">https://doi.org/10.19821/j.1671-2781.2021.05.019</ext-link></mixed-citation></ref></ref-list></tp:taxon-treatment>
