# Supplementary material for: ﻿Three new species of the genus Alluaudomyia Kieffer, 1913 (Diptera, Ceratopogonidae) from the National Park of Hainan Tropical Rainforest, China
Source: Zookeys. 2022 Jul 14;1112:199–218. doi: 10.3897/zookeys.1112.83021 (PMC9848774; doi:10.3897/zookeys.1112.83021)
Supplement: XML Treatment for Alluaudomyia reflexuralis [file zookeys.1112.83021-treatment2.xml]

<!DOCTYPE tp:taxon-treatment
  PUBLIC "-//TaxonX//DTD Taxonomic Treatment Publishing DTD v0 20100105//EN" "tax-treatment-NSO.dtd">
<tp:taxon-treatment xmlns:tp="http://www.plazi.org/taxpub"><tp:treatment-meta><kwd-group><label>Taxon classification</label><kwd>
                <named-content content-type="kingdom">Animalia</named-content>
              </kwd><kwd>
                <named-content content-type="order">Diptera</named-content>
              </kwd><kwd>
                <named-content content-type="family">Ceratopogonidae</named-content>
              </kwd></kwd-group><mixed-citation publication-type="journal"><person-group><name><surname>Wu</surname><given-names>Xiaoxiang</given-names></name><name><surname>He</surname><given-names>Zehua</given-names></name><name><surname>Lin</surname><given-names>Xiaodan</given-names></name><name><surname>Deng</surname><given-names>Bin</given-names></name><name><surname>Zhai</surname><given-names>Qi</given-names></name><name><surname>Li</surname><given-names>Jiahui</given-names></name></person-group><article-title>﻿Three new species of the genus <italic><tp:taxon-name><tp:taxon-name-part taxon-name-part-type="genus" reg="Alluaudomyia">Alluaudomyia</tp:taxon-name-part></tp:taxon-name></italic> Kieffer, 1913 (<tp:taxon-name><tp:taxon-name-part taxon-name-part-type="order">Diptera</tp:taxon-name-part></tp:taxon-name>, <tp:taxon-name><tp:taxon-name-part taxon-name-part-type="family">Ceratopogonidae</tp:taxon-name-part></tp:taxon-name>) from the National Park of Hainan Tropical Rainforest, China</article-title><source>Zookeys</source><day>14</day><month>07</month><year>2022</year><volume>1112</volume><fpage>199</fpage><lpage>218</lpage><pub-id pub-id-type="doi">10.3897/zookeys.1112.83021</pub-id></mixed-citation></tp:treatment-meta><tp:nomenclature><label>﻿</label><tp:taxon-name>
              <object-id xmlns:xlink="http://www.w3.org/1999/xlink" content-type="arpha" xlink:type="simple">67136D96-C019-5818-9F21-6F2A350D7FE8</object-id>
              <tp:taxon-name-part taxon-name-part-type="genus" reg="Alluaudomyia">Alluaudomyia</tp:taxon-name-part>
              <tp:taxon-name-part taxon-name-part-type="species" reg="reflexuralis">reflexuralis</tp:taxon-name-part>
              <object-id xmlns:xlink="http://www.w3.org/1999/xlink" content-type="zoobank" xlink:type="simple">https://zoobank.org/05936EA5-EFC5-4D2A-89FC-BBA766B0F9C1</object-id>
            </tp:taxon-name><tp:taxon-authority>Wu &amp; Li</tp:taxon-authority><tp:taxon-status xmlns:xlink="http://www.w3.org/1999/xlink" xlink:type="simple">sp. nov.</tp:taxon-status><xref ref-type="fig" rid="F3">Figs 3</xref><xref ref-type="fig" rid="F4">, 4</xref><xref ref-type="fig" rid="F5">, 5</xref></tp:nomenclature><tp:treatment-sec sec-type="type material" id="SECID0EYRAE"><title>Type materials.</title><p><bold><italic>Holotype</italic>.</bold> China • Hainan Island: ♂, Qiongzhong County, Limushan National Forest Park: a valley 500 m away from Limu Temple, alt. 585 m, <named-content xmlns:xlink="http://www.w3.org/1999/xlink" content-type="dwc:verbatimCoordinates" xlink:type="simple"><named-content content-type="geo-json" specific-use="{&#34;type&#34;:&#34;Point&#34;,&#34;coordinates&#34;:[109.755167,19.151667]}" id="NCID0EMSAE" xlink:type="simple">19°9.10'N, 109°45.31'E</named-content></named-content>, 21.XI.2020, Xiaoxiang Wu, Bin Deng &amp; Zehua He leg., by light trap, cer1089.</p><p><bold><italic>Paratypes</italic></bold> (4♂8♀). China • Hainan Island: 1♂, same data as the holotype, cer1089-1 • 1♀, Limushan National Forest Park: Management Committee East 610 m Mountain Rotten Wood, alt. 817 m, <named-content xmlns:xlink="http://www.w3.org/1999/xlink" content-type="dwc:verbatimCoordinates" xlink:type="simple"><named-content content-type="geo-json" specific-use="{&#34;type&#34;:&#34;Point&#34;,&#34;coordinates&#34;:[109.747667,19.176833]}" id="NCID0E2SAE" xlink:type="simple">19°10.61'N, 109°44.86'E</named-content></named-content>, 19.XI.2020, Xiaoxiang Wu, Bin Deng &amp; Zehua He leg., by light trap, cer1085 • 1♀, Village southeast 186 m by the stream, alt. 647 m, <named-content xmlns:xlink="http://www.w3.org/1999/xlink" content-type="dwc:verbatimCoordinates" xlink:type="simple"><named-content content-type="geo-json" specific-use="{&#34;type&#34;:&#34;Point&#34;,&#34;coordinates&#34;:[109.743000,19.174333]}" id="NCID0EDTAE" xlink:type="simple">19°10.46'N, 109°44.58'E</named-content></named-content>, 19.XI.2020, Xiaoxiang Wu, Bin Deng &amp; Zehua He leg., by light trap, cer1080 • 1♀, near mountain stream, 628 m east Limushan management building, alt. 817 m,<named-content xmlns:xlink="http://www.w3.org/1999/xlink" content-type="dwc:verbatimCoordinates" xlink:type="simple"><named-content content-type="geo-json" specific-use="{&#34;type&#34;:&#34;Point&#34;,&#34;coordinates&#34;:[109.747833,19.177000]}" id="NCID0ELTAE" xlink:type="simple"> 19°10.62'N, 109°44.87'E</named-content></named-content>, 19.XI.2020, Xiaoxiang Wu, Bin Deng &amp; Zehua He leg., by light trap, cer1081 • 1♀, nearby small hydropower station on Limuling Mountain, alt. 666 m, <named-content xmlns:xlink="http://www.w3.org/1999/xlink" content-type="dwc:verbatimCoordinates" xlink:type="simple"><named-content content-type="geo-json" specific-use="{&#34;type&#34;:&#34;Point&#34;,&#34;coordinates&#34;:[109.743000,19.174333]}" id="NCID0ETTAE" xlink:type="simple">19°10.46'N, 109°44.58'E</named-content></named-content>, 19.XI.2020, Xiaoxiang Wu, Bin Deng &amp; Zehua He leg., by light trap, cer1090 • 2♀, near a stream, 815 m northwest Xue’ershanfang hotel, alt. 686 m, <named-content xmlns:xlink="http://www.w3.org/1999/xlink" content-type="dwc:verbatimCoordinates" xlink:type="simple"><named-content content-type="geo-json" specific-use="{&#34;type&#34;:&#34;Point&#34;,&#34;coordinates&#34;:[109.732500,19.174167]}" id="NCID0E2TAE" xlink:type="simple">19°10.45'N, 109°43.95'E</named-content></named-content>, 20.XI.2020, Xiaoxiang Wu, Bin Deng &amp; Zehua He leg., by light trap, cer1082, cer1082-1 • 1♀, a valley, 5 km away from Limu Temple, alt. 582 m, <named-content xmlns:xlink="http://www.w3.org/1999/xlink" content-type="dwc:verbatimCoordinates" xlink:type="simple"><named-content content-type="geo-json" specific-use="{&#34;type&#34;:&#34;Point&#34;,&#34;coordinates&#34;:[109.753333,19.150000]}" id="NCID0EJUAE" xlink:type="simple">19°9.00'N, 109°45.20'E</named-content></named-content>, 20.XI.2020, Xiaoxiang Wu, Bin Deng &amp; Zehua He leg., by light trap, cer1079 • 1♀, near a valley, 500 m away from Limu Temple, alt. 585 m, <named-content xmlns:xlink="http://www.w3.org/1999/xlink" content-type="dwc:verbatimCoordinates" xlink:type="simple"><named-content content-type="geo-json" specific-use="{&#34;type&#34;:&#34;Point&#34;,&#34;coordinates&#34;:[109.755167,19.151500]}" id="NCID0EXUAE" xlink:type="simple">19°9.09'N, 109°45.31'E</named-content></named-content>, 21.XI.2020, Xiaoxiang Wu, Bin Deng &amp; Zehua He leg., by light trap, cer1084 • 3♂, near a valley, 4.2 km away from Limu Temple, alt. 567 m, <named-content xmlns:xlink="http://www.w3.org/1999/xlink" content-type="dwc:verbatimCoordinates" xlink:type="simple"><named-content content-type="geo-json" specific-use="{&#34;type&#34;:&#34;Point&#34;,&#34;coordinates&#34;:[109.753667,19.149833]}" id="NCID0EFVAE" xlink:type="simple">19°8.99'N, 109°45.22'E</named-content></named-content>, 21.XI.2020, Xiaoxiang Wu, Bin Deng &amp; Zehua He leg., by light trap, cer1100, cer1100-1, cer1100-2.</p></tp:treatment-sec><tp:treatment-sec sec-type="diagnosis" id="SECID0EKVAE"><title>Diagnosis.</title><p>The new species belongs to the <italic><tp:taxon-name><tp:taxon-name-part taxon-name-part-type="genus" reg="Alluaudomyia"/><tp:taxon-name-part taxon-name-part-type="species" reg="parva">parva</tp:taxon-name-part></tp:taxon-name></italic> group based on its wing which has a single conspicuous dark spot at the apex of vein R<sub>3</sub>, two spermathecae without diverticula, and parameres with detached basal arms. The coloration of the wings and legs is quite similar to species of the <italic><tp:taxon-name><tp:taxon-name-part taxon-name-part-type="genus" reg="Alluaudomyia"/><tp:taxon-name-part taxon-name-part-type="species" reg="parva">parva</tp:taxon-name-part></tp:taxon-name></italic> group, but the males of this new species can easily be distinguished by the recurved gonostylus. The female of <italic><tp:taxon-name><tp:taxon-name-part taxon-name-part-type="genus" reg="Alluaudomyia">A.</tp:taxon-name-part><tp:taxon-name-part taxon-name-part-type="species" reg="reflexuralis">reflexuralis</tp:taxon-name-part></tp:taxon-name></italic> is very distinctive with the spermatheca having a rough surface near the neck, which is otherwise present only in <italic><tp:taxon-name><tp:taxon-name-part taxon-name-part-type="genus" reg="Alluaudomyia">A.</tp:taxon-name-part><tp:taxon-name-part taxon-name-part-type="species" reg="brevis">brevis</tp:taxon-name-part></tp:taxon-name></italic> Wirth &amp; Delfinado, 1964. These two species can be distinguished by four setae on the scutellum of <italic><tp:taxon-name><tp:taxon-name-part taxon-name-part-type="genus" reg="Alluaudomyia">A.</tp:taxon-name-part><tp:taxon-name-part taxon-name-part-type="species" reg="reflexuralis">reflexuralis</tp:taxon-name-part></tp:taxon-name></italic>.</p></tp:treatment-sec><tp:treatment-sec sec-type="description" id="SECID0EHXAE"><title>Description.</title><p><bold>Female.</bold> Habitus (Fig. <xref ref-type="fig" rid="F3">3A</xref>) 1.17–1.40 mm (1.38, <italic>n</italic> = 8) in length.</p><fig id="F3" position="float" orientation="portrait"><object-id xmlns:xlink="http://www.w3.org/1999/xlink" content-type="doi" xlink:type="simple">10.3897/zookeys.1112.83021.figure3</object-id><object-id xmlns:xlink="http://www.w3.org/1999/xlink" content-type="arpha" xlink:type="simple">1EE5755C-9E4E-5AE1-BCCD-DE4814D481E6</object-id><label>Figure 3.</label><caption><p><italic><tp:taxon-name><tp:taxon-name-part taxon-name-part-type="genus" reg="Alluaudomyia">Alluaudomyia</tp:taxon-name-part><tp:taxon-name-part taxon-name-part-type="species" reg="reflexuralis">reflexuralis</tp:taxon-name-part></tp:taxon-name></italic> Wu &amp; Li, sp. nov. <bold>A</bold> female, habitus in lateral view <bold>B</bold> male, habitus in lateral view <bold>C</bold> thorax of female, dorsal view <bold>D</bold> abdomen of female, dorsal view <bold>E</bold> abdomen of male, dorsal view. Scale bars: 500 μm (<bold>A, B</bold>); 200 μm (<bold>C–E</bold>).</p></caption><graphic xmlns:xlink="http://www.w3.org/1999/xlink" xlink:href="zookeys-1112-199_article-83021__-g003.jpg" position="float" orientation="portrait" xlink:type="simple" id="oo_715155.jpg"><uri content-type="original_file" xlink:type="simple">https://binary.pensoft.net/fig/715155</uri></graphic></fig><p><bold><italic>Head</italic></bold> brown, P/H 0.58–0.68 (0.65, <italic>n</italic> = 8). Eyes contiguous, bare. Antenna brown with darker pedicel, flagellomeres moderately long and tapering, flagellum length 0.51–0.59 mm (0.55, <italic>n</italic> = 8), AR 1.01–1.11 (1.07, <italic>n</italic> = 8). Clypeus brown with 4–6 setae. Palpus brown with segments 1–3 slightly paler; third palpal segment with a small, round sensory pit distally, length 31–37 μm (33, <italic>n</italic> = 8), PR<sub>III</sub> 2.32–2.53 (2.40, <italic>n</italic> = 8). Mandible with 8–11 teeth.</p><p><bold><italic>Thorax</italic></bold> brown mottled dorsally, dark brown ventally. Scutum (Fig. <xref ref-type="fig" rid="F3">3C</xref>) dark brown with yellow anterolateral and central markings. Scutellum yellowish with dark marking at the middle, bearing 4 large setae. Postscutellum dark brown.</p><p><bold><italic>Wings</italic></bold> (Fig. <xref ref-type="fig" rid="F4">4A</xref>) with a conspicuous dark spot over the apex of vein R<sub>3</sub> and a slim dark marking over vein R<sub>1</sub>; all veins slightly infuscated, excepting pale r-m crossvein, part of vein R, and vein R<sub>3</sub>; wing length 0.87–0.97 mm (0.90, <italic>n</italic> = 8), width 0.36–0.41 mm (0.39, <italic>n</italic> = 8), CR 0.52–0.56 (0.54, <italic>n</italic> = 8); macrotrichia rather sparse, present along the radial vein, margin and about apical 1/4 of wing membrane. Halter white.</p><fig id="F4" position="float" orientation="portrait"><object-id xmlns:xlink="http://www.w3.org/1999/xlink" content-type="doi" xlink:type="simple">10.3897/zookeys.1112.83021.figure4</object-id><object-id xmlns:xlink="http://www.w3.org/1999/xlink" content-type="arpha" xlink:type="simple">418411BA-9423-5514-BCCA-117BC733E759</object-id><label>Figure 4.</label><caption><p><italic><tp:taxon-name><tp:taxon-name-part taxon-name-part-type="genus" reg="Alluaudomyia">Alluaudomyia</tp:taxon-name-part><tp:taxon-name-part taxon-name-part-type="species" reg="reflexuralis">reflexuralis</tp:taxon-name-part></tp:taxon-name></italic> Wu &amp; Li, sp. nov. <bold>A</bold> wing of female <bold>B</bold> spermathecae <bold>C</bold> wing of male <bold>D</bold> thorax of female, lateral view <bold>E</bold> mid tibia of female. Scale bars: 200 μm (<bold>A, C, E</bold>); 20 μm (<bold>B</bold>); 500 μm (<bold>D</bold>).</p></caption><graphic xmlns:xlink="http://www.w3.org/1999/xlink" xlink:href="zookeys-1112-199_article-83021__-g004.jpg" position="float" orientation="portrait" xlink:type="simple" id="oo_715156.jpg"><uri content-type="original_file" xlink:type="simple">https://binary.pensoft.net/fig/715156</uri></graphic></fig><p><bold><italic>Legs</italic></bold> (Fig. <xref ref-type="fig" rid="F4">4D</xref>) dark brown with pale rings. Coxae and trochanters all brown, of foreleg slightly paler; all femora brown, each with a subapical pale ring, hind femur pale at base; tibiae pale at basal and subapical part, broadly brown at middle, and narrowly dark brown apically, dark area of some specimens with an additional pale marking medially or the basal pale on midtibia (Fig. <xref ref-type="fig" rid="F4">4E</xref>); tarsi yellow or yellowish except for hind tarsomere 1 dark brown. Hind tibial comb with 6–7 spines; fore- and midclaws subequal, hind claws very unequal. Tarsal ratio of foreleg TR<sub>I</sub> 1.81–2.00 (1.90, <italic>n</italic> = 8), of midleg TR<sub>II</sub> 2.21–2.55 (2.35, <italic>n</italic> = 8), of hind leg TR<sub>III</sub> 2.37–2.82 (2.63, <italic>n</italic> = 8).</p><p><bold><italic>Abdomen</italic></bold> (Fig. <xref ref-type="fig" rid="F3">3D</xref>). Tergites 1–5 pale with brown markings. Sternite 8 moderately sclerotized, posterior margin with a pair of broad and short triangular processes. Sternite 9 brown, strongly narrowing from lateral side to the middle part (Fig. <xref ref-type="fig" rid="F5">5B</xref>). Two spermathecae (Fig. <xref ref-type="fig" rid="F4">4B</xref>) subequal, measuring 51–60 μm (55, <italic>n</italic> = 8) by 44–49 μm (47, <italic>n</italic> = 8) and 47–49 μm (48, <italic>n</italic> = 8) by 38–44 μm (41, <italic>n</italic> = 8), pear-shaped, with short, sclerotized neck, and surface with small hyaline markings near neck.</p><p><bold>Male.</bold> Habitus (Fig. <xref ref-type="fig" rid="F3">3B</xref>) 1.33–1.70 mm (1.52, <italic>n</italic> = 5) in length. Generally similar to female, differing as follows:</p><p><bold><italic>Antenna</italic></bold> with pedicel dark brown, flagellomeres 1–10 pale brown, plumose hairs yellowish-brown, flagellomere 13 slightly shorter than flagellomere 12. Clypeus with 4 setae. Teeth absent. Wing (Fig. <xref ref-type="fig" rid="F4">4C</xref>) slim and slightly longer than in females, length 0.97–1.08 mm (0.94, <italic>n</italic> = 5), width 0.30–0.37 mm (0.33, <italic>n</italic> = 5), CR 0.46–0.48 (0.47, <italic>n</italic> = 5), and with a single conspicuous spot at the apex of cell r<sub>2</sub>. The banding pattern of legs (Fig. <xref ref-type="fig" rid="F5">5A</xref>) is similar to female but much lighter in color, all legs with two rows of spine-like setae. Abdomen (Fig. <xref ref-type="fig" rid="F3">3E</xref>) pale, tergites 4 and 5 with brown markings; tergites 1–5 with one long seta at each side, and tergites 6–8 with two.</p><fig id="F5" position="float" orientation="portrait"><object-id xmlns:xlink="http://www.w3.org/1999/xlink" content-type="doi" xlink:type="simple">10.3897/zookeys.1112.83021.figure5</object-id><object-id xmlns:xlink="http://www.w3.org/1999/xlink" content-type="arpha" xlink:type="simple">F9C4392E-7458-5A92-B4E5-313D824DC653</object-id><label>Figure 5.</label><caption><p><italic><tp:taxon-name><tp:taxon-name-part taxon-name-part-type="genus" reg="Alluaudomyia">Alluaudomyia</tp:taxon-name-part><tp:taxon-name-part taxon-name-part-type="species" reg="reflexuralis">reflexuralis</tp:taxon-name-part></tp:taxon-name></italic> Wu &amp; Li, sp. nov. <bold>A</bold> thorax of male, lateral view <bold>B</bold> sternites 8 and 9 of female, ventral view <bold>C</bold> male genitalia, ventral view <bold>D</bold> male genitalia with parameres and aedeagus removed, ventral view <bold>E</bold> aedeagus, ventral view <bold>F</bold> parameres, ventral view. Scale bars: 500 μm (<bold>A</bold>); 50 μm (<bold>B–D</bold>); 20 μm (<bold>E, F</bold>).</p></caption><graphic xmlns:xlink="http://www.w3.org/1999/xlink" xlink:href="zookeys-1112-199_article-83021__-g005.jpg" position="float" orientation="portrait" xlink:type="simple" id="oo_715157.jpg"><uri content-type="original_file" xlink:type="simple">https://binary.pensoft.net/fig/715157</uri></graphic></fig><p><bold><italic>Male genitalia</italic></bold> as Fig. <xref ref-type="fig" rid="F5">5C–F</xref>. Sternite 9 with very shallow caudomedial excavation. Tergite 9 short and broad, posterior margin almost truncated, with small apicolateral projections, cerci with scattered setae. Gonocoxite stout, bearing distinct short setae and sparse long setae; gonostylus slender, slightly recurved and pointed apically, surface smooth with sparse indistinct setae in line and two distinct subapical setae. Aedeagus (Fig. <xref ref-type="fig" rid="F5">5E</xref>) arched, basal arch low; distomedian process medium length, apex pointed, and strongly reflexed ventrally. Parameres (Fig. <xref ref-type="fig" rid="F5">5F</xref>) separate, each one with a detached basal arm broad, medial portion nearly straight, semi-embraced and tube-like, distal portion strongly curved, tapering, and pointed apically.</p></tp:treatment-sec><tp:treatment-sec sec-type="etymology" id="SECID0ERAAG"><title>Etymology.</title><p>The name <italic>reflexuralis</italic> refers to the slightly recurved gonostylus; to be treated as an adjective.</p></tp:treatment-sec><tp:treatment-sec sec-type="remarks" id="SECID0EZAAG"><title>Remarks.</title><p>Both the new species and the following described new species <italic><tp:taxon-name><tp:taxon-name-part taxon-name-part-type="genus" reg="Alluaudomyia">A.</tp:taxon-name-part><tp:taxon-name-part taxon-name-part-type="species" reg="limu">limu</tp:taxon-name-part></tp:taxon-name></italic> belong to the <italic><tp:taxon-name><tp:taxon-name-part taxon-name-part-type="genus" reg="Alluaudomyia"/><tp:taxon-name-part taxon-name-part-type="species" reg="parva">parva</tp:taxon-name-part></tp:taxon-name></italic> group, which is recorded from China for the first time. All specimens of <italic><tp:taxon-name><tp:taxon-name-part taxon-name-part-type="genus" reg="Alluaudomyia">A.</tp:taxon-name-part><tp:taxon-name-part taxon-name-part-type="species" reg="reflexuralis">reflexuralis</tp:taxon-name-part></tp:taxon-name></italic> were collected from the rainforest of Hainan Island from 567 to 817 m. The color patterns of the wings, legs of <italic><tp:taxon-name><tp:taxon-name-part taxon-name-part-type="genus" reg="Alluaudomyia">A.</tp:taxon-name-part><tp:taxon-name-part taxon-name-part-type="species" reg="reflexuralis">reflexuralis</tp:taxon-name-part></tp:taxon-name></italic> resemble that of <italic><tp:taxon-name><tp:taxon-name-part taxon-name-part-type="genus" reg="Alluaudomyia">A.</tp:taxon-name-part><tp:taxon-name-part taxon-name-part-type="species" reg="limu">limu</tp:taxon-name-part></tp:taxon-name></italic>, but the new species can easily be discriminated by the male and female genitalia. It is difficult to associate males with females for these two species just by morphological characters. DNA barcodes helped to correctly associate both sexes for these two species.</p></tp:treatment-sec></tp:taxon-treatment>
