# Supplementary material for: ﻿Three new species of the genus Alluaudomyia Kieffer, 1913 (Diptera, Ceratopogonidae) from the National Park of Hainan Tropical Rainforest, China
Source: Zookeys. 2022 Jul 14;1112:199–218. doi: 10.3897/zookeys.1112.83021 (PMC9848774; doi:10.3897/zookeys.1112.83021)
Supplement: XML Treatment for Alluaudomyia limu [file zookeys.1112.83021-treatment3.xml]

<!DOCTYPE tp:taxon-treatment
  PUBLIC "-//TaxonX//DTD Taxonomic Treatment Publishing DTD v0 20100105//EN" "tax-treatment-NSO.dtd">
<tp:taxon-treatment xmlns:tp="http://www.plazi.org/taxpub"><tp:treatment-meta><kwd-group><label>Taxon classification</label><kwd>
                <named-content content-type="kingdom">Animalia</named-content>
              </kwd><kwd>
                <named-content content-type="order">Diptera</named-content>
              </kwd><kwd>
                <named-content content-type="family">Ceratopogonidae</named-content>
              </kwd></kwd-group><mixed-citation publication-type="journal"><person-group><name><surname>Wu</surname><given-names>Xiaoxiang</given-names></name><name><surname>He</surname><given-names>Zehua</given-names></name><name><surname>Lin</surname><given-names>Xiaodan</given-names></name><name><surname>Deng</surname><given-names>Bin</given-names></name><name><surname>Zhai</surname><given-names>Qi</given-names></name><name><surname>Li</surname><given-names>Jiahui</given-names></name></person-group><article-title>﻿Three new species of the genus <italic><tp:taxon-name><tp:taxon-name-part taxon-name-part-type="genus" reg="Alluaudomyia">Alluaudomyia</tp:taxon-name-part></tp:taxon-name></italic> Kieffer, 1913 (<tp:taxon-name><tp:taxon-name-part taxon-name-part-type="order">Diptera</tp:taxon-name-part></tp:taxon-name>, <tp:taxon-name><tp:taxon-name-part taxon-name-part-type="family">Ceratopogonidae</tp:taxon-name-part></tp:taxon-name>) from the National Park of Hainan Tropical Rainforest, China</article-title><source>Zookeys</source><day>14</day><month>07</month><year>2022</year><volume>1112</volume><fpage>199</fpage><lpage>218</lpage><pub-id pub-id-type="doi">10.3897/zookeys.1112.83021</pub-id></mixed-citation></tp:treatment-meta><tp:nomenclature><label>﻿</label><tp:taxon-name>
              <object-id xmlns:xlink="http://www.w3.org/1999/xlink" content-type="arpha" xlink:type="simple">3454B2EE-EEFF-5BE7-B79A-6456F79C7F14</object-id>
              <tp:taxon-name-part taxon-name-part-type="genus" reg="Alluaudomyia">Alluaudomyia</tp:taxon-name-part>
              <tp:taxon-name-part taxon-name-part-type="species" reg="limu">limu</tp:taxon-name-part>
              <object-id xmlns:xlink="http://www.w3.org/1999/xlink" content-type="zoobank" xlink:type="simple">https://zoobank.org/3757B74C-AFEE-456B-A704-BB08C2250AE2</object-id>
            </tp:taxon-name><tp:taxon-authority>Wu &amp; Li</tp:taxon-authority><tp:taxon-status xmlns:xlink="http://www.w3.org/1999/xlink" xlink:type="simple">sp. nov.</tp:taxon-status><xref ref-type="fig" rid="F6">Figs 6</xref><xref ref-type="fig" rid="F7">, 7</xref><xref ref-type="fig" rid="F8">, 8</xref></tp:nomenclature><tp:treatment-sec sec-type="type material" id="SECID0ELEAG"><title>Type materials.</title><p><bold><italic>Holotype</italic>.</bold> China • Hainan Island: ♀, Qiongzhong County, Limushan Town, Limushan National Forest Park: near a stream, 815 m northwest Xue’ershanfang hotel, alt. 686 m, <named-content xmlns:xlink="http://www.w3.org/1999/xlink" content-type="dwc:verbatimCoordinates" xlink:type="simple"><named-content content-type="geo-json" specific-use="{&#34;type&#34;:&#34;Point&#34;,&#34;coordinates&#34;:[109.732500,19.174167]}" id="NCID0EZEAG" xlink:type="simple">19°10.45'N, 109°43.95'E</named-content></named-content>, 20.XI.2020, Xiaoxiang Wu, Bin Deng &amp; Zehua He leg., by light trap, cer1077.</p><p><bold><italic>Paratypes</italic></bold> (1♂4♀). China • Hainan Island: 2♀, Limushan National Forest Park: nearby stream, 186 m southeast Leige homestay, alt. 647 m, <named-content xmlns:xlink="http://www.w3.org/1999/xlink" content-type="dwc:verbatimCoordinates" xlink:type="simple"><named-content content-type="geo-json" specific-use="{&#34;type&#34;:&#34;Point&#34;,&#34;coordinates&#34;:[109.742833,19.175000]}" id="NCID0EIFAG" xlink:type="simple">19°10.50'N, 109°44.57'E</named-content></named-content>, 20.XI.2020, Xiaoxiang Wu, Bin Deng &amp; Zehua He leg., by light trap, cer1076, cer1076-1 • 1♂, near mountain stream, 628 m east Limushan management building, Limushan National Forest Park, alt. 817 m, <named-content xmlns:xlink="http://www.w3.org/1999/xlink" content-type="dwc:verbatimCoordinates" xlink:type="simple"><named-content content-type="geo-json" specific-use="{&#34;type&#34;:&#34;Point&#34;,&#34;coordinates&#34;:[109.747833,19.177000]}" id="NCID0EQFAG" xlink:type="simple">19°10.62'N, 109°44.87'E</named-content></named-content>, 20.XI.2020, Xiaoxiang Wu, Bin Deng &amp; Zehua He leg., by light trap, cer1097 [thorax missing] • 1♀, board road, 109 m south Badao, alt. 546 m, <named-content xmlns:xlink="http://www.w3.org/1999/xlink" content-type="dwc:verbatimCoordinates" xlink:type="simple"><named-content content-type="geo-json" specific-use="{&#34;type&#34;:&#34;Point&#34;,&#34;coordinates&#34;:[109.123500,19.083167]}" id="NCID0EYFAG" xlink:type="simple">19°4.99'N, 109°7.41'E</named-content></named-content>, 21.V.2021; Xiaoxiang Wu, Bin Deng &amp; Zehua He leg., by light trap, cer1131 • 1♀, Changjiang County, Qicha Town, Bawangling national natural reserve: Chicken coop near Yajia hotel, alt. 470 m, <named-content xmlns:xlink="http://www.w3.org/1999/xlink" content-type="dwc:verbatimCoordinates" xlink:type="simple"><named-content content-type="geo-json" specific-use="{&#34;type&#34;:&#34;Point&#34;,&#34;coordinates&#34;:[109.123333,19.085000]}" id="NCID0EAGAG" xlink:type="simple">19°5.10'N, 109°7.40'E</named-content></named-content>, 21.V.2021; Xiaoxiang Wu, Bin Deng &amp; Zehua He leg., by light trap, cer1138.</p></tp:treatment-sec><tp:treatment-sec sec-type="diagnosis" id="SECID0EFGAG"><title>Diagnosis.</title><p>The new species belongs to the <italic><tp:taxon-name><tp:taxon-name-part taxon-name-part-type="genus" reg="Alluaudomyia"/><tp:taxon-name-part taxon-name-part-type="species" reg="parva">parva</tp:taxon-name-part></tp:taxon-name></italic> group, as proposed for <italic><tp:taxon-name><tp:taxon-name-part taxon-name-part-type="genus" reg="Alluaudomyia">A.</tp:taxon-name-part><tp:taxon-name-part taxon-name-part-type="species" reg="reflexuralis">reflexuralis</tp:taxon-name-part></tp:taxon-name></italic>. The color pattern of <italic><tp:taxon-name><tp:taxon-name-part taxon-name-part-type="genus" reg="Alluaudomyia">A.</tp:taxon-name-part><tp:taxon-name-part taxon-name-part-type="species" reg="limu">limu</tp:taxon-name-part></tp:taxon-name></italic> mostly resembles that of <italic><tp:taxon-name><tp:taxon-name-part taxon-name-part-type="genus" reg="Alluaudomyia">A.</tp:taxon-name-part><tp:taxon-name-part taxon-name-part-type="species" reg="reflexuralis">reflexuralis</tp:taxon-name-part></tp:taxon-name></italic> but can be distinguished by its straight and apical blunted gonostylus, interior forked distomedian process of aedeagus, and straight posterior margin of sternite 9 in males and the smooth surface of the spermatheca in females.</p></tp:treatment-sec><tp:treatment-sec sec-type="description" id="SECID0EWHAG"><title>Description.</title><p><bold>Female.</bold> Habitus (Fig. <xref ref-type="fig" rid="F6">6A</xref>) 1.26–1.49 mm (1.36, <italic>n</italic> = 5) in length.</p><fig id="F6" position="float" orientation="portrait"><object-id xmlns:xlink="http://www.w3.org/1999/xlink" content-type="doi" xlink:type="simple">10.3897/zookeys.1112.83021.figure6</object-id><object-id xmlns:xlink="http://www.w3.org/1999/xlink" content-type="arpha" xlink:type="simple">19ACB2FD-6CE4-5183-836A-D7F4A602806F</object-id><label>Figure 6.</label><caption><p><italic><tp:taxon-name><tp:taxon-name-part taxon-name-part-type="genus" reg="Alluaudomyia">Alluaudomyia</tp:taxon-name-part><tp:taxon-name-part taxon-name-part-type="species" reg="limu">limu</tp:taxon-name-part></tp:taxon-name></italic> Wu &amp; Li, sp. nov. <bold>A</bold> female, habitus in lateral view <bold>B</bold> male, habitus in lateral view <bold>C</bold> thorax of female, dorsal view <bold>D</bold> thorax of male, dorsal view. Scale bars: 500 μm (<bold>A, B</bold>); 200 μm (<bold>C, D</bold>).</p></caption><graphic xmlns:xlink="http://www.w3.org/1999/xlink" xlink:href="zookeys-1112-199_article-83021__-g006.jpg" position="float" orientation="portrait" xlink:type="simple" id="oo_715158.jpg"><uri content-type="original_file" xlink:type="simple">https://binary.pensoft.net/fig/715158</uri></graphic></fig><p><bold><italic>Head</italic></bold> brown, P/H 0.51–0.61 (0.57, <italic>n</italic> = 5). Eyes contiguous, bare. Antenna brownish with slightly darker pedicel, proximal flagellomeres elongate and tapering, flagellum length 0.58–0.69 mm, AR 1.02–1.10 (1.06, <italic>n</italic> = 5). Clypeus brown with 4–6 setae. Palpus brown with segments 1–3 paler; third palpal segment with a small round proximal sensory pit, length 31–37 μm (33, <italic>n</italic> = 8), PR<sub>III</sub> 2.18–2.36 (2.28, <italic>n</italic> = 5). Mandible with 10–12 teeth.</p><p><bold><italic>Thorax</italic></bold> dark brown, yellowish brown laterally. Scutum dark brown with anterolateral areas and both sides of suture slightly paler (Fig. <xref ref-type="fig" rid="F6">6C</xref>). Scutellum yellowish, dark medially, with 4 setae. Postscutellum dark brown.</p><p><bold><italic>Wings</italic></bold> (Fig. <xref ref-type="fig" rid="F7">7A</xref>) with a single conspicuous dark spot over apex of vein R<sub>3</sub>, vein infuscated except for r-m crossvein and part of veins R and R<sub>3</sub> whitish; wing length 1.16–1.22 mm (1.07, <italic>n</italic> = 5), width 0.46–0.56 mm (0.53, <italic>n</italic> = 5), CR 0.52–0.56 (0.53, <italic>n</italic> = 5). Halter white.</p><fig id="F7" position="float" orientation="portrait"><object-id xmlns:xlink="http://www.w3.org/1999/xlink" content-type="doi" xlink:type="simple">10.3897/zookeys.1112.83021.figure7</object-id><object-id xmlns:xlink="http://www.w3.org/1999/xlink" content-type="arpha" xlink:type="simple">1F17D3E0-4A61-5F1E-B0D9-4A5BB4FA759F</object-id><label>Figure 7.</label><caption><p><italic><tp:taxon-name><tp:taxon-name-part taxon-name-part-type="genus" reg="Alluaudomyia">Alluaudomyia</tp:taxon-name-part><tp:taxon-name-part taxon-name-part-type="species" reg="limu">limu</tp:taxon-name-part></tp:taxon-name></italic> Wu &amp; Li, sp. nov. <bold>A</bold> wing of female <bold>B</bold> thorax of female, lateral view <bold>C</bold> female abdomen, lateral view <bold>D</bold> sternite 9, ventral view <bold>E</bold> spermathecae. Scale bars: 200 μm (<bold>A, C</bold>); 500 μm (<bold>B</bold>); 50 μm (<bold>D, E</bold>).</p></caption><graphic xmlns:xlink="http://www.w3.org/1999/xlink" xlink:href="zookeys-1112-199_article-83021__-g007.jpg" position="float" orientation="portrait" xlink:type="simple" id="oo_715159.jpg"><uri content-type="original_file" xlink:type="simple">https://binary.pensoft.net/fig/715159</uri></graphic></fig><p><bold><italic>Legs</italic></bold> (Fig. <xref ref-type="fig" rid="F7">7B</xref>) most in brown with pale rings. Coxae and trochanters all brown, of coxae slightly paler; fore- and midfemur brown, each with a subapical pale ring; hind femur pale at base and with a subapical pale ring; all tibiae brown with basal and subapical pale rings, and pale rings on hind tibia wider and more distinct; fore- and midtarsi pale brown, hind tarsomere 1 brown, other tarsomeres of hind tarsi yellowish. Hind tibial comb with 6–8 spines; claws unequal, fore- and midclaws much slender than hind claws. Tarsal ratio of foreleg TR<sub>I</sub> 1.92–2.11 (2.01, <italic>n</italic> = 5), of midleg TR<sub>II</sub> 2.24–2.38 (2.32, <italic>n</italic> = 5), of hind leg TR<sub>III</sub> 2.58–2.72 (2.72, <italic>n</italic> = 5).</p><p><bold><italic>Abdomen</italic></bold> (Fig. <xref ref-type="fig" rid="F7">7C</xref>). Tergites with brownish markings. Sternite 9 (Fig. <xref ref-type="fig" rid="F7">7D</xref>) heavily sclerotized, divided medially, each piece narrowing to rod shape at middle, broad at both ends, with a distinct projection at the internal end. Two suborbicular spermathecae (Fig. <xref ref-type="fig" rid="F7">7E</xref>) unequal in size, measuring 50–62 μm (57, <italic>n</italic> = 5) by 44–54 μm (51, <italic>n</italic> = 5) and 43–52 μm (49, <italic>n</italic> = 5) by 41–48 μm (46, <italic>n</italic> = 5), with obvious neck.</p><p><bold>Male.</bold> Habitus (Fig. <xref ref-type="fig" rid="F6">6B</xref>) 2.00 mm in length.</p><p>Generally similar to female, differing as follows:</p><p><bold><italic>Antenna</italic></bold> with pedicel dark brown, flagellomeres 1–10 pale brown, plumose hairs yellowish-brown, flagellomeres 11–13 brown. Teeth absent. Wing with a single spot covering apex of cell r<sub>2</sub>, with a few setae at margin. Scutum as in female but a shade darker (Fig. <xref ref-type="fig" rid="F6">6D</xref>). Legs (Fig. <xref ref-type="fig" rid="F6">6B</xref>) coloration similar to but much paler than females; foreleg more or less yellow-brown, with basal and subapical narrow pale rings of femur and tibia; mid- and hind leg pale with distal dark ends of femur and tibia. Abdomen pale, except tergites 4 and 5 with brown markings.</p><p><bold><italic>Male genitalia</italic></bold> (Fig. <xref ref-type="fig" rid="F8">8A–D</xref>). Tergite 9 broad at the base, tapering apically but not pointed; cerci 1/2 as long as gonocoxite, oblong, setose. Sternite 9 moderately short, about 2 times longer than broad; both anterior and posterior margins almost straight. Gonocoxite stout with distinct short setae and sparse long setae. Gonostylus stout, nearly straight and blunt apically. Aedeagus (Fig. <xref ref-type="fig" rid="F8">8C</xref>) arched; basal arch low, with sclerotized anterior margin; two processes forked, protruding from base of distomedian process, tapering to pointed tip. Parameres (Fig. <xref ref-type="fig" rid="F8">8D</xref>) separate, each one with a broad, detached basal arm, medial portion semi-embraced, tube-like, distal portion strongly curved and tapering into a pointed apex.</p><fig id="F8" position="float" orientation="portrait"><object-id xmlns:xlink="http://www.w3.org/1999/xlink" content-type="doi" xlink:type="simple">10.3897/zookeys.1112.83021.figure8</object-id><object-id xmlns:xlink="http://www.w3.org/1999/xlink" content-type="arpha" xlink:type="simple">65FC7D70-2AB0-580F-9391-DFCB03A8BACE</object-id><label>Figure 8.</label><caption><p><italic><tp:taxon-name><tp:taxon-name-part taxon-name-part-type="genus" reg="Alluaudomyia">Alluaudomyia</tp:taxon-name-part><tp:taxon-name-part taxon-name-part-type="species" reg="limu">limu</tp:taxon-name-part></tp:taxon-name></italic> Wu &amp; Li, sp. nov. <bold>A</bold> male genitalia, ventral view <bold>B</bold> male genitalia with parameres and aedeagus removed, ventral view <bold>C</bold> aedeagus, ventral view <bold>D</bold> parameres, ventral view. Scale bars: 50 μm (<bold>A, B</bold>); 20 μm (<bold>C, D</bold>).</p></caption><graphic xmlns:xlink="http://www.w3.org/1999/xlink" xlink:href="zookeys-1112-199_article-83021__-g008.jpg" position="float" orientation="portrait" xlink:type="simple" id="oo_715160.jpg"><uri content-type="original_file" xlink:type="simple">https://binary.pensoft.net/fig/715160</uri></graphic></fig></tp:treatment-sec><tp:treatment-sec sec-type="etymology" id="SECID0EEQAG"><title>Etymology.</title><p>The species is named for <italic>Limu</italic>, the mother lord of the Li ethnic minority on Hainan Island.</p></tp:treatment-sec><tp:treatment-sec sec-type="distribution" id="SECID0ERQAG"><title>Distribution.</title><p>China: Hainan Island: Qiongzhong and Changjiang County (Fig. <xref ref-type="fig" rid="F9">9</xref>).</p><fig id="F9" position="float" orientation="portrait"><object-id xmlns:xlink="http://www.w3.org/1999/xlink" content-type="doi" xlink:type="simple">10.3897/zookeys.1112.83021.figure9</object-id><object-id xmlns:xlink="http://www.w3.org/1999/xlink" content-type="arpha" xlink:type="simple">53D00307-2FB7-58CF-A2EE-EC1141EED075</object-id><label>Figure 9.</label><caption><p>Geographical distribution of the three new species on Hainan Island. Hainan Island is also shown in the inset in the context of southern China.</p></caption><graphic xmlns:xlink="http://www.w3.org/1999/xlink" xlink:href="zookeys-1112-199_article-83021__-g009.jpg" position="float" orientation="portrait" xlink:type="simple" id="oo_715161.jpg"><uri content-type="original_file" xlink:type="simple">https://binary.pensoft.net/fig/715161</uri></graphic></fig></tp:treatment-sec><tp:treatment-sec sec-type="remarks" id="SECID0EHRAG"><title>Remarks.</title><p>All specimens of <italic><tp:taxon-name><tp:taxon-name-part taxon-name-part-type="genus" reg="Alluaudomyia">A.</tp:taxon-name-part><tp:taxon-name-part taxon-name-part-type="species" reg="limu">limu</tp:taxon-name-part></tp:taxon-name></italic> were collected from the rainforest of Hainan Island at altitudes of 567–817 m. Males and females were associated based on DNA barcodes.</p></tp:treatment-sec></tp:taxon-treatment>
